# Supplementary material for: Exploring Gut Microbiome Composition and Circulating Microbial DNA Fragments in Patients with Stage II/III Colorectal Cancer: A Comprehensive Analysis
Source: Cancers (Basel). 2024 May 18;16(10):1923. doi: 10.3390/cancers16101923 (PMC11119035; doi:10.3390/cancers16101923)
Supplement: Supplementary file 1 [file cancers-16-01923-s001.zip]

Archive with 4 entries (3 files):
- cancers-2967615-supplementary/Tables and Informed consent/
- cancers-2967615-supplementary/Tables and Informed consent/.DS_Store
- cancers-2967615-supplementary/Tables and Informed consent/Supplementary Table S1.xlsx
- cancers-2967615-supplementary/Tables and Informed consent/Supplementary Table S2.xlsx
