# Supplementary material for: Exploring Gut Microbiome Composition and Circulating Microbial DNA Fragments in Patients with Stage II/III Colorectal Cancer: A Comprehensive Analysis
Source: Cancers (Basel). 2024 May 18;16(10):1923. doi: 10.3390/cancers16101923 (PMC11119035; doi:10.3390/cancers16101923)
Supplement: Supplementary file 1 [file cancers-16-01923-s001.zip › cancers-2967615-supplementary/Tables and Informed consent/Supplementary Table S1.xlsx]

## Sheet: Φύλλο1
De_Novo_Clustering	Age_eval	Gender	rRNA_16S_2	E.coli	B.fragilis	C.albicans_2
Patient Group 2	>=70	Female	Positive	Negative	Negative	Positive
Patient Group 2	>=70	Male	Positive	Negative	Negative	Positive
Patient Group 2	>=70	Female	Negative	Negative	Negative	Negative
Patient Group 2	>=70	Female	Positive	Negative	Negative	Positive
Patient Group 2	>=70	Male	Negative	Negative	Negative	Negative
Patient Group 2	>=70	Female	Negative	Negative	Negative	Negative
Patient Group 2	>=70	Male	Positive	Negative	Negative	Positive
Patient Group 2	>=70	Male	Negative	Negative	Negative	Negative
Patient Group 2	>=70	Male	Positive	Negative	Positive	Positive
Patient Group 2	Positive	Male	Positive	Positive	Positive	Positive
Patient Group 2	Positive	Male	Positive	Positive	Negative	Positive
Patient Group 2	Positive	Male	Positive	Negative	Negative	Positive
Patient Group 2	Positive	Female	Negative	Negative	Negative	Negative
Patient Group 2	Positive	Male	Negative	Negative	Negative	Negative
Patient Group 2	Positive	Male	Positive	Positive	Negative	Positive
Patient Group 2	Positive	Female	Positive	Negative	Negative	Positive
Patient Group 2	Positive	Male	Positive	Positive	Positive	Positive
Patient Group 2	Positive	Female	Positive	Positive	Positive	Positive
Patient Group 2	Positive	Male	Negative	Negative	Negative	Positive
Patient Group 2	Positive	Male	Negative	Negative	Negative	Negative
Patient Group 2	Positive	Male	Positive	Negative	Negative	Positive
Patient Group 2	Positive	Female	Negative	Negative	Negative	Negative
Patient Group 2	Positive	Male	Positive	Negative	Positive	Positive
Patient Group 2	Positive	Male	Positive	Positive	Negative	Positive
Patient Group 2	Positive	Female	Negative	Negative	Negative	Negative
Patient Group 2	>=70	Male	Positive	Negative	Positive	Positive
Patient Group 2	Positive	Male	Positive	Positive	Positive	Positive
Patient Group 2	>=70	Male	Negative	Negative	Negative	Negative
Patient Group 2	>=70	Male	Negative	Negative	Negative	Negative
Patient Group 2	Positive	Male	Positive	Positive	Positive	Positive
Patient Group 2	Positive	Male	Negative	Negative	Negative	Negative
Patient Group 2	Positive	Female	Positive	Negative	Negative	Positive
Patient Group 2	>=70	Male	Positive	Positive	Positive	Positive
Patient Group 2	Positive	Female	Positive	Positive	Positive	Positive
Patient Group 2	>=70	Male	Positive	Positive	Positive	Positive
Patient Group 2	Positive	Female	Positive	Negative	Positive	Positive
Patient Group 2	>=70	Female	Positive	Positive	Positive	Positive
Patient Group 2	Positive	Female	Positive	Negative	Negative	Positive
Patient Group 2	Positive	Female	Negative	Negative	Negative	Negative
Patient Group 2	Positive	Male	Positive	Negative	Negative	Positive
Patient Group 2	Positive	Male	Positive	Negative	Negative	Positive
Patient Group 2	Positive	Female	Negative	Negative	Negative	Negative
Patient Group 2	Positive	Male	Negative	Negative	Negative	Positive
Patient Group 2	Positive	Male	Positive	Negative	Negative	Positive
Patient Group 2	Positive	Male	Positive	Negative	Negative	Positive
Patient Group 2	>=70	Male	Positive	Negative	Negative	Positive
Patient Group 2	>=70	Male	Positive	Negative	Negative	Positive
Patient Group 2	Positive	Male	Positive	Positive	Negative	Negative
Patient Group 2	Positive	Male	Positive	Negative	Positive	Positive
Patient Group 2	>=70	Female	Positive	Negative	Positive	Positive
Patient Group 2	Positive	Male	Negative	Negative	Negative	Negative
Patient Group 2	Positive	Female	Negative	Negative	Negative	Negative
Patient Group 1	>=70	Female	Negative	Negative	Negative	Positive
Patient Group 1	>=70	Female	Positive	Positive	Positive	Positive
Patient Group 1	>=70	Male	Negative	Negative	Negative	Positive
Patient Group 1	>=70	Female	Negative	Negative	Negative	Negative
Patient Group 1	>=70	Male	Negative	Negative	Negative	Negative
Patient Group 1	>=70	Male	Negative	Negative	Negative	Negative
Patient Group 1	>=70	Male	Negative	Negative	Negative	Negative
Patient Group 1	>=70	Female	Positive	Positive	Positive	Positive
Patient Group 1	>=70	Male	Positive	Negative	Positive	Negative
Patient Group 1	>=70	Male	Negative	Negative	Negative	Negative
Patient Group 1	>=70	Male	Positive	Negative	Positive	Negative
Patient Group 1	>=70	Male	Negative	Negative	Negative	Negative
Patient Group 1	>=70	Female	Positive	Positive	Positive	Positive
Patient Group 1	>=70	Male	Negative	Negative	Negative	Positive
Patient Group 1	>=70	Male	Negative	Negative	Negative	Negative
Patient Group 1	Positive	Male	Negative	Negative	Negative	Positive
Patient Group 1	Positive	Female	Positive	Negative	Negative	Negative
Patient Group 1	Positive	Male	Negative	Negative	Negative	Positive
Patient Group 1	Positive	Male	Negative	Negative	Negative	Positive
Patient Group 1	Positive	Male	Negative	Negative	Negative	Positive
Patient Group 1	Positive	Female	Negative	Negative	Negative	Negative
Patient Group 1	Positive	Male	Negative	Negative	Negative	Negative
Patient Group 1	Positive	Male	Positive	Positive	Negative	Positive
Patient Group 1	Positive	Male	Negative	Negative	Negative	Negative
Patient Group 1	Positive	Male	Positive	Negative	Positive	Positive
Patient Group 1	Positive	Female	Negative	Negative	Negative	Negative
Patient Group 1	Positive	Female	Negative	Negative	Negative	Negative
Patient Group 1	Positive	Female	Positive	Positive	Positive	Positive
Patient Group 1	Positive	Male	Negative	Negative	Negative	Negative
Patient Group 1	Positive	Male	Positive	Positive	Positive	Positive
Patient Group 1	Positive	Male	Negative	Negative	Negative	Negative
Patient Group 1	Positive	Male	Negative	Negative	Negative	Negative
Patient Group 1	Positive	Female	Positive	Negative	Positive	Negative
Patient Group 1	Positive	Male	Negative	Negative	Negative	Negative
Patient Group 1	Positive	Male	Positive	Positive	Positive	Positive
Patient Group 1	Positive	Male	Positive	Positive	Positive	Positive
Patient Group 1	Positive	Male	Negative	Negative	Negative	Positive
Patient Group 1	Positive	Male	Positive	Positive	Positive	Positive
Patient Group 1	Positive	Male	Positive	Positive	Positive	Positive
Patient Group 1	Positive	Male	Negative	Negative	Negative	Negative
Patient Group 1	Positive	Male	Positive	Negative	Positive	Positive
Patient Group 1	Positive	Male	Positive	Positive	Positive	Positive
Patient Group 1	Positive	Male	Negative	Negative	Negative	Negative
Patient Group 1	Positive	Male	Negative	Negative	Negative	Negative
Patient Group 1	Positive	Male	Positive	Positive	Positive	Positive
Patient Group 1	Positive	Female	Positive	Positive	Positive	Positive
Patient Group 1	Positive	Male	Positive	Negative	Positive	Positive
Patient Group 1	Positive	Male	Negative	Negative	Negative	Negative
Patient Group 1	Positive	Male	Negative	Negative	Negative	Negative
Patient Group 1	Positive	Male	Negative	Negative	Negative	Positive
Patient Group 1	Positive	Female	Negative	Negative	Negative	Negative
Patient Group 1	>=70	Female	Positive	Positive	Positive	Negative
Patient Group 1	>=70	Male	Negative	Negative	Negative	Positive
Patient Group 1	Positive	Male	Positive	Positive	Negative	Positive
Patient Group 1	Positive	Female	Positive	Positive	Positive	Positive
Patient Group 1	Positive	Female	Positive	Positive	Positive	Positive
Patient Group 1	>=70	Male	Positive	Positive	Positive	Positive
Patient Group 1	Positive	Female	Positive	Positive	Positive	Positive
Patient Group 1	>=70	Female	Positive	Negative	Positive	Positive
Patient Group 1	>=70	Male	Negative	Negative	Negative	Negative
Patient Group 1	Positive	Male	Positive	Positive	Negative	Positive
Patient Group 1	>=70	Female	Negative	Negative	Negative	Negative
Patient Group 1	Positive	Female	Positive	Negative	Positive	Positive
Patient Group 1	>=70	Male	Positive	Positive	Negative	Negative
Patient Group 1	>=70	Male	Positive	Negative	Positive	Negative
Patient Group 1	>=70	Male	Negative	Negative	Negative	Negative
Patient Group 1	Positive	Male	Positive	Negative	Positive	Positive
Patient Group 1	Positive	Male	Negative	Negative	Negative	Negative
Patient Group 1	>=70	Male	Positive	Negative	Positive	Negative
Patient Group 1	>=70	Male	Negative	Negative	Negative	Negative
Patient Group 1	Positive	Male	Negative	Negative	Negative	Negative
Patient Group 1	Positive	Female	Negative	Negative	Negative	Negative
Patient Group 1	Positive	Male	Negative	Negative	Negative	Negative
Patient Group 1	Positive	Male	Positive	Negative	Positive	Positive
Patient Group 1	Positive	Female	Negative	Negative	Negative	Negative
Patient Group 1	>=70	Male	Negative	Negative	Negative	Negative
Patient Group 1	Positive	Male	Negative	Negative	Negative	Negative
Patient Group 1	>=70	Male	Negative	Negative	Negative	Negative
Patient Group 1	Positive	Male	Negative	Negative	Negative	Negative
Patient Group 1	Positive	Female	Positive	Negative	Negative	Positive
Patient Group 1	>=70	Female	Negative	Negative	Negative	Negative
Patient Group 1	Positive	Male	Negative	Negative	Negative	Positive
Patient Group 1	Positive	Female	Negative	Negative	Negative	Negative
Patient Group 1	Positive	Female	Negative	Negative	Negative	Negative
Patient Group 1	Positive	Male	Negative	Negative	Negative	Negative
Patient Group 1	Positive	Female	Negative	Negative	Negative	Negative
Patient Group 1	>=70	Male	Positive	Positive	Positive	Positive
Patient Group 1	>=70	Female	Positive	Negative	Positive	Positive
Patient Group 1	Positive	Male	Negative	Negative	Negative	Negative
Patient Group 2	Positive	Male	Negative	Negative	Negative	Positive
