# Supplementary material for: Exploring Gut Microbiome Composition and Circulating Microbial DNA Fragments in Patients with Stage II/III Colorectal Cancer: A Comprehensive Analysis
Source: Cancers (Basel). 2024 May 18;16(10):1923. doi: 10.3390/cancers16101923 (PMC11119035; doi:10.3390/cancers16101923)
Supplement: Supplementary file 1 [file cancers-16-01923-s001.zip › cancers-2967615-supplementary/Tables and Informed consent/Supplementary Table S2.xlsx]

## Sheet: OTUsCombined
SampleID	Gender	Category	Gender_Category	De novo clusters	Age	ECOG PS	Tumor location	Sidedness	Stage	rRNA_16S	E.coli	B.fragilis	C.albicans	TaqI	ApaI	FokI	BsmI	TLR4	TLR9	TLR2	KRAS	NRAS	BRAF	MSI	Date_PreSurgery	PreSurgery_CTCs	PreSurgery_eval	Date_Baseline	Baseline_CTCs	Baseline_eval	Date_End	End_CTCs	End_eval	KRAS EXON 2	KRAS EXON 4	NRAS exon 3	BRAF exon 15	TP53 EXON 4	TP53 EXON 5	TP53 EXON 6	TP53 EXON 7	TP53 EXON 8	TP53 EXON 10	SMAD4 EXON 9	PIK3CA exon 10	PIK3CA exon 21	FGFR2 exon 7	FGFR3 exon 9	Richness
1	Male	Patient	Male-Patient	Patient 1	79	0	Rectal		II	Negative	Negative	Negative	Negative	Wild type	Wild type	Heterozygous	Homozygous	Heterozygous	Homozygous	ins_/del					25-Aug-19	0	Negative									NA	NA						NA				NA		127
2	Female	Patient	Female-Patient	Patient 2	68	0	Rectal		II	Negative	Negative	Negative	Negative	Wild type	Wild type	Heterozygous	Homozygous	Heterozygous	Homozygous	del_/del					27-Aug-19	4	Positive	4-Oct-19	1	Positive						NA	NA						NA				NA		91
11	Male	Patient	Male-Patient	Patient 2	82	1	Colon	Left	III	Positive	Negative	Positive	Positive	Homozygous	Homozygous	Heterozygous	Heterozygous	Heterozygous	Homozygous	ins_/del					30-Oct-19	2	Positive									NA	NA						NA				NA		99
12	Female	Patient	Female-Patient	Patient 2	77	1	Rectal		II	Negative	Negative	Negative	Negative	Wild type	Heterozygous	Wild type	Homozygous	Homozygous	Homozygous	ins_/del					23-Oct-19	0	Negative									NA	NA						NA				NA		94
13	Female	Patient	Female-Patient	Patient 2	48	1	Colon	Left	III	Positive	Negative	Positive	Positive	Heterozygous	Wild type	Wild type	Wild type	Heterozygous	Homozygous	ins_/del					21-Oct-19	1	Positive									NA	NA						NA				NA		104
14	Male	Patient	Male-Patient	Patient 1	74	0	Rectal		III	Positive	Negative	Positive	Negative	Homozygous	Heterozygous	Homozygous	Heterozygous	Heterozygous	Heterozygous	ins_/del				MSI-Stable	1-Nov-19	2	Positive	9-Dec-19	1	Positive				p.Gly13Asp		NA	NA	p.Pro72Arg			p.Arg248Gln		NA				NA		162
16	Male	Patient	Male-Patient	Patient 2	68	1	Colon	Right	III	Negative	Negative	Negative	Negative	Heterozygous	Heterozygous	Homozygous	Heterozygous	Homozygous	Homozygous	ins_/del					12-Nov-19	0	Negative									NA	NA						NA				NA		164
17	Male	Patient	Male-Patient	Patient 1	68	1	Rectal		III	Negative	Negative	Negative	Positive	Wild type	Wild type	Heterozygous	Heterozygous	Homozygous	Heterozygous	ins_/del					11-Jan-19	1	Positive							p.Gly13Asp		NA	NA	p.Pro72Arg					NA		p.Glu542Lys		NA		173
18	Male	Patient	Male-Patient	Patient 1	57	0	Rectal		III	Positive	Positive	Positive	Positive	Heterozygous	Heterozygous	Homozygous	Heterozygous	Heterozygous	Heterozygous	ins_/del				MSI-Stable	21-Nov-19	2	Positive	2-Dec-19	7	Positive						NA	NA						NA				NA		140
19	Male	Patient	Male-Patient	Patient 1	55	1	Rectal		III	Positive	Positive	Positive	Positive	Heterozygous	Wild type	Heterozygous	Wild type	Heterozygous	Homozygous	ins_/del					18-Nov-19	1	Positive									NA	NA						NA				NA		186
20	Male	Patient	Male-Patient	Patient 1	70	0	Colon	Right	II	Positive	Positive	Positive	Negative	Homozygous	Wild type	Heterozygous	Homozygous	Homozygous	Homozygous	ins_/del					19-Nov-19	1	Positive									NA	NA						NA				NA		164
21	Male	Patient	Male-Patient	Patient 1	68	1	Colon	Left	III	Negative	Negative	Negative	Negative	Heterozygous	Heterozygous	Wild type	Heterozygous	Heterozygous	Heterozygous	del_/del					18-Nov-19	0	Negative									NA	NA						NA				NA		103
23	Male	Patient	Male-Patient	Patient 1	58	1	Rectal		II	Positive	Positive	Positive	Positive	Heterozygous	Heterozygous	Wild type	Heterozygous	Heterozygous	Homozygous	ins_/del				MSI-Stable	5-Dec-19	3	Positive	14-Jan-20	1	Positive	17-Mar-20	1	Positive	p.Gly13Asp		NA	NA	p.Pro72Arg				p.Arg273His	NA			p.His1047Arg	NA		105
24	Male	Patient	Male-Patient	Patient 1	74	0	Rectal		III	Negative	Negative	Negative	Positive	Wild type	Wild type	Heterozygous	Wild type	Heterozygous	Heterozygous	ins_/del					9-Dec-19	0	Negative	27-Jan-20								NA	NA						NA				NA		154
27	Male	Patient	Male-Patient	Patient 2	57	0	Colon	Left	III	Negative	Negative	Negative	Positive	Wild type	Wild type	Wild type	Heterozygous	Heterozygous	Homozygous	del_/del					13-Dec-19	1	Positive									NA	NA						NA				NA		166
28	Male	Patient	Male-Patient	Patient 2	68	0	Rectal		II	Positive	Positive	Positive	Positive	Homozygous	Heterozygous	Wild type	Wild type	Homozygous	Heterozygous	del_/del					13-Dec-19	2	Positive									NA	NA						NA				NA		146
29	Female	Patient	Female-Patient	Patient 1	84	1	Colon	Left	III	Negative	Negative	Negative	Negative	Wild type	Wild type	Wild type	Heterozygous	Heterozygous	Heterozygous	ins_/del					13-Dec-19	0	Negative									NA	NA						NA				NA		150
30	Male	Patient	Male-Patient	Patient 1	68	0	Colon	Left	III	Negative	Negative	Negative	Positive	Wild type	Wild type	Wild type	Heterozygous	Homozygous	Heterozygous	ins_/del					24-Dec-19	2	Positive									NA	NA						NA				NA		128
31	Male	Patient	Male-Patient	Patient 1	61	1	Rectal		III	Negative	Negative	Negative	Negative	Wild type	Wild type	Wild type	Heterozygous	Heterozygous	Homozygous	del_/del					24-Dec-19	0	Negative									NA	NA						NA				NA		146
32	Male	Patient	Male-Patient	Patient 2	59	1	Colon	Left	III	Positive	Positive	Positive	Positive	Wild type	Wild type	Wild type	Wild type	Homozygous	Homozygous	del_/del					17-Dec-19	0	Negative									NA	NA						NA				NA		155
33	Male	Patient	Male-Patient	Patient 1	68	1	Colon	Left	III	Positive	Positive	Positive	Positive	Homozygous	Homozygous	Heterozygous	Heterozygous	Heterozygous	Heterozygous	ins_/del					7-Jan-19	4	Positive									NA	NA						NA				NA		154
34	Male	Patient	Male-Patient	Patient 1	68	0	Colon	Right	III	Positive	Negative	Positive	Positive	Wild type	Wild type	Heterozygous	Wild type	Homozygous	Homozygous	ins_/del					1-Jul-19	0	Negative							p.Gly12Val		NA	NA	p.Pro72Arg					NA				NA		173
35	Male	Patient	Male-Patient	Patient 2	68	0	Colon	Left	II	Negative	Negative	Negative	Negative	Wild type	Wild type	Wild type	Homozygous	Homozygous	Homozygous	del_/del					1-Jul-19	1	Positive									NA	NA						NA				NA		154
36	Male	Patient	Male-Patient	Patient 2	68	1	Rectal		III	Positive	Negative	Positive	Positive	Wild type	Wild type	Heterozygous	Heterozygous	Heterozygous	Heterozygous	ins_/del					7-Jan-19	1	Positive									NA	NA						NA				NA		155
38	Female	Patient	Female-Patient	Patient 1	68	0	Colon	Left	III	Negative	Negative	Negative	Positive	Heterozygous	Wild type	Wild type	Homozygous	Heterozygous	Homozygous	del_/del					12-Feb-20	1	Positive									NA	NA						NA				NA		166
39	Male	Patient	Male-Patient	Patient 2	68	1	Colon	Right	III	Positive	Positive	Positive	Positive	Heterozygous	Homozygous	Heterozygous	Wild type	Homozygous	Heterozygous	ins_/del					13-Feb-20	1	Positive									NA	NA						NA				NA		153
40	Female	Patient	Female-Patient	Patient 1	58	0	Colon	Left	III	Negative	Negative	Negative	Negative	Wild type	Wild type	Wild type	Heterozygous	Heterozygous	Homozygous	del_/del					31-Jan-20	0	Negative									NA	NA						NA				NA		148
41	Female	Patient	Female-Patient	Patient 2	68	1	Colon	Left	III	Negative	Negative	Negative	Negative	Wild type	Wild type	Wild type	Heterozygous	Homozygous	Homozygous	del_/del					14-Feb-20	1	Positive									NA	NA						NA				NA		173
43	Female	Patient	Female-Patient	Patient 2	68	1	Rectal		III	Positive	Positive	Positive	Negative	Wild type	Wild type	Heterozygous	Heterozygous	Heterozygous	Homozygous	del_/del					2-May-20	0	Negative									NA	NA	p.Pro72Arg	p.Cys135Tyr				NA	p.Arg361Cys			NA	p.Phe384Leu	136
44	Male	Patient	Male-Patient	Patient 2	70	0	Colon	Left	III	Negative	Negative	Negative	Negative	Wild type	Wild type	Wild type	Wild type	Heterozygous	Homozygous	del_/del					3-Feb-20	0	Negative	9-Apr-20	1	Positive	5-Apr-21	14	Positive	p.Gly12Arg		NA	NA	p.Pro72Arg		p.Val218Met			NA	p.Arg361Gly			NA		97
45	Female	Patient	Female-Patient	Patient 1	81	1	Rectal		II	Negative	Negative	Negative	Negative	Wild type	Heterozygous	Wild type	Wild type	Wild type	Homozygous	ins_/del					25-Feb-20	0	Negative									NA	NA						NA				NA		62
47	Female	Patient	Female-Patient	Patient 2	68	0	Colon	Left	III	Positive	Positive	Positive	Negative	Heterozygous	Heterozygous	Heterozygous	Wild type	Heterozygous	Homozygous	del_/del					25-Feb-20	0	Negative									NA	NA						NA				NA		156
50	Male	Patient	Male-Patient	Patient 1	70	0	Rectal		II	Negative	Negative	Negative	Negative	Wild type	Heterozygous	Heterozygous	Heterozygous	Homozygous	Homozygous	ins_/del					25-Feb-20	0	Negative							p.Gly12Ala		NA	NA					p.Arg282Trp	NA				NA		162
51	Male	Patient	Male-Patient	Patient 1	63	0	Colon	Right	III	Negative	Negative	Negative	Negative	Heterozygous	Wild type	Wild type	Heterozygous	Homozygous	Homozygous	del_/del					28-Feb-20	0	Negative									NA	NA						NA				NA		112
52	Male	Patient	Male-Patient	Patient 1	73	0	Rectal		II	Negative	Negative	Negative	Negative	Wild type	Heterozygous	Homozygous	Homozygous	Homozygous	Heterozygous	ins_/del					28-Feb-20	4	Positive							p.Gly12Asp		NA	NA	p.Pro72Arg		p.His193Leu			NA				NA		61
53	Male	Patient	Male-Patient	Patient 1	69	0	Colon	Right	III	Negative	Negative	Negative	Positive	Heterozygous	Heterozygous	Wild type	Heterozygous	Wild type	Heterozygous	del_/del					28-Feb-20	1	Positive							p.Gly12Val	p.Lys117Asn	NA	NA	p.Pro72Arg	p.Ala161Thr		p.Met237Leu; p.His233Arg; p.Thr230Ser		NA				NA		153
55	Male	Patient	Male-Patient	Patient 1	68	1	Rectal		III	Negative	Negative	Negative	Positive	Wild type	Heterozygous	Heterozygous	Heterozygous	Homozygous	Heterozygous	ins_/del					7-Apr-20	0	Negative									NA	NA						NA				NA		190
56	Male	Patient	Male-Patient	Patient 2	68	0	Colon	Right	III	Positive	Positive	Positive	Positive	Wild type	Heterozygous	Wild type	Heterozygous	Heterozygous	Homozygous	del_/del					7-Apr-20	0	Negative									NA	NA						NA				NA		115
57	Male	Patient	Male-Patient	Patient 1	68	0	Colon	Left	III	Negative	Negative	Negative	Positive	Wild type	Wild type	Heterozygous	Wild type	Homozygous	Homozygous	del_/del	Wild type	Wild type	Wild type	MSI-Stable	7-Apr-20	0	Negative	11-May-20	7	Positive	5-Oct-20	2	Positive			NA	NA						NA				NA		219
58	Male	Patient	Male-Patient	Patient 2	84	0	Colon	Left	III	Negative	Negative	Negative	Negative	Wild type	Wild type	Wild type	Wild type	Homozygous	Heterozygous	del_/del					29-Apr-20	0	Negative									NA	NA						NA				NA		12
67	Female	Patient	Female-Patient	Patient 2	65	0	Colon	Right	III	Positive	Positive	Positive	Positive	Wild type	Wild type	Wild type	Heterozygous	Heterozygous	Heterozygous	del_/del					22-May-20	0	Negative									NA	NA						NA				NA		20
68	Female	Patient	Female-Patient	Patient 1	64	0	Rectal		III	Negative	Negative	Negative	Negative	Heterozygous	Heterozygous	Heterozygous	Wild type	Wild type	Homozygous	ins_/del					16-Jun-20	0	Negative									NA	NA						NA				NA		113
69	Female	Patient	Female-Patient	Patient 2	78	1	Colon	Left	III	Positive	Negative	Positive	Positive	Heterozygous	Heterozygous	Heterozygous	Homozygous	Homozygous	Heterozygous	del_/del					6-Jul-20	1	Positive									NA	NA						NA				NA		140
70	Male	Patient	Male-Patient	Patient 2	78	1	Colon	Right	III	Positive	Positive	Positive	Positive	Wild type	Wild type	Heterozygous	Homozygous	Heterozygous	Heterozygous	del_/del	Mutant	Wild type	Wild type	MSI-Stable	6-Jul-20	0	Negative	5-Nov-20	4	Positive				p.Gly12Asp		NA	NA	p.Pro72Arg; p.Leu111Pro	p.Arg156Cys				NA				NA		130
74	Male	Patient	Male-Patient	Patient 2	79	0	Rectal		II	Negative	Negative	Negative	Negative	Heterozygous	Heterozygous	Wild type	Heterozygous	Heterozygous	Homozygous	del_/del					15-Jul-20	0	Negative	24-Nov-20	0	Negative						NA	NA						NA				NA		116
75	Female	Patient	Female-Patient	Patient 1	68	1	Rectal		III	Positive	Positive	Positive	Positive	Homozygous	Heterozygous	Heterozygous	Heterozygous	Heterozygous	Homozygous	ins_/del					15-Jul-20	2	Positive									NA	NA						NA				NA		122
77	Male	Patient	Male-Patient	Patient 1	68	0	Colon	Left	III	Positive	Positive	Negative	Positive	Heterozygous	Heterozygous	Homozygous	Homozygous	Homozygous	Heterozygous	del_/del					27-Jun-20	1	Positive									NA	NA						NA				NA		156
78	Female	Patient	Female-Patient	Patient 1	64	0	Colon	Right	III	Positive	Positive	Positive	Positive	Wild type	Wild type	Wild type	Homozygous	Homozygous	Homozygous	ins_/del					10-Aug-20	0	Negative									NA	NA						NA				NA		97
79	Female	Patient	Female-Patient	Patient 1	68	0	Rectal		III	Positive	Positive	Positive	Positive	Homozygous	Homozygous	Homozygous	Homozygous	Homozygous	Homozygous	del_/del					18-Aug-20	1	Positive									NA	NA						NA				NA		160
80	Male	Patient	Male-Patient	Patient 1	68	1	Colon	Left	III	Positive	Positive	Positive	Positive	Homozygous	Homozygous	Wild type	Heterozygous	Homozygous	Homozygous	ins_/del					28-Aug-20	1	Positive									NA	NA						NA				NA		127
82	Male	Patient	Male-Patient	Patient 2	69	1	Rectal		II	Positive	Positive	Negative	Negative	Wild type	Wild type	Wild type	Heterozygous	Homozygous	Homozygous	del_/del					24-Aug-20	1	Positive									NA	NA						NA				NA		176
87	Female	Patient	Female-Patient	Patient 1	68	1	Colon	Left	III	Positive	Positive	Positive	Positive	Homozygous	Homozygous	Heterozygous	Heterozygous	Homozygous	Heterozygous	ins_/del					14-Sep-20	4	Positive									NA	NA						NA				NA		152
88	Male	Patient	Male-Patient	Patient 1	63	0	Colon	Right	III	Positive	Positive	Positive	Positive	Heterozygous	Heterozygous	Wild type	Heterozygous	Heterozygous	Homozygous	ins_/del					24-Sep-20	1	Positive									NA	NA						NA				NA		89
89	Male	Patient	Male-Patient	Patient 1	42	0	Colon	Left	II	Positive	Positive	Positive	Positive	Homozygous	Homozygous	Homozygous	Heterozygous	Homozygous	Heterozygous	ins_/del					1-Oct-20	1	Positive							p.Gly12Val		NA	NA	p.Pro72Arg					NA				NA		172
91	Male	Patient	Male-Patient	Patient 1	68	1	Rectal		III	Negative	Negative	Negative	Negative	Wild type	Wild type	Wild type	Homozygous	Heterozygous	Homozygous	del_/del					6-Oct-20	0	Negative									NA	NA						NA				NA		119
92	Male	Patient	Male-Patient	Patient 1	68	1	Rectal		III	Positive	Positive	Negative	Positive	Wild type	Wild type	Wild type	Heterozygous	Heterozygous	Heterozygous	del_/del					14-Oct-20	4	Positive	1-Mar-21	2	Positive						NA	NA						NA				NA		138
93	Female	Patient	Female-Patient	Patient 1	68	0	Rectal		III	Positive	Negative	Positive	Positive	Heterozygous	Wild type	Heterozygous	Homozygous	Heterozygous	Homozygous	del_/del					24-Sep-20	1	Positive									NA	NA						NA				NA		122
94	Male	Patient	Male-Patient	Patient 1	65	0	Rectal		III	Negative	Negative	Negative	Negative	Wild type	Wild type	Wild type	Homozygous	Heterozygous	Homozygous	del_/del					21-Oct-20	0	Negative				18-Jan-21	3	Positive			NA	NA						NA				NA		175
95	Male	Patient	Male-Patient	Patient 1	86	1	Rectal		III	Positive	Positive	Negative	Negative	Homozygous	Heterozygous	Heterozygous	Heterozygous	Heterozygous	Heterozygous	ins_/del					21-Oct-20	1	Positive	19-May-21	1	Positive						NA	NA						NA				NA		139
97	Female	Patient	Female-Patient	Patient 1	75	0	Colon	Right	III	Positive	Positive	Positive	Positive	Homozygous	Homozygous	Heterozygous	Heterozygous	Heterozygous	Homozygous	ins_/del					5-Oct-20	4	Positive									NA	NA						NA				NA		141
98	Male	Patient	Male-Patient	Patient 1	63	0	Colon	Right	III	Negative	Negative	Negative	Negative	Wild type	Wild type	Wild type	Homozygous	Wild type	Homozygous	del_/del					3-Oct-20	1	Positive									NA	NA						NA				NA		65
99	Female	Patient	Female-Patient	Patient 1	86	0	Colon	Right	III	Negative	Negative	Negative	Positive	Heterozygous	Homozygous	Heterozygous	Homozygous	Homozygous	Homozygous	ins_/del					30-Oct-20	0	Negative									NA	NA						NA				NA		127
100	Female	Patient	Female-Patient	Patient 1	82	0	Colon	Right	III	Positive	Positive	Positive	Positive	Heterozygous	Heterozygous	Homozygous	Heterozygous	Heterozygous	Homozygous	del_/del					2-Nov-20	3	Positive									NA	NA						NA				NA		136
101	Female	Patient	Female-Patient	Patient 1	68	0	Colon	Left	III	Negative	Negative	Negative	Negative	Heterozygous	Heterozygous	Homozygous	Heterozygous	Homozygous	Homozygous	del_/del					21-Nov-20	0	Negative									NA	NA						NA				NA		118
102	Male	Patient	Male-Patient	Patient 1	52	0	Rectal		II	Positive	Positive	Positive	Positive	Heterozygous	Homozygous	Homozygous	Wild type	Wild type	Heterozygous	ins_/del					13-Nov-20	2	Positive	29-Jan-21	2	Positive	1-Jun-21	2	Positive			NA	NA						NA				NA		89
103	Female	Patient	Female-Patient	Patient 2	68	1	Colon	Left	III	Positive	Positive	Positive	Positive	Heterozygous	Heterozygous	Heterozygous	Heterozygous	Heterozygous	Homozygous	ins_/del					25-Nov-20	1	Positive									NA	NA						NA				NA		188
104	Male	Patient	Male-Patient	Patient 1	48	1	Rectal		II	Negative	Negative	Negative	Negative	Wild type	Wild type	Heterozygous	Heterozygous	Homozygous	Homozygous	del_/del					17-Nov-20	0	Negative									NA	NA						NA				NA		168
105	Male	Patient	Male-Patient	Patient 1	63	0	Rectal		II	Negative	Negative	Negative	Negative	Heterozygous	Wild type	Heterozygous	Wild type	Heterozygous	Homozygous	del_/del	Wild type				4-Dec-20	0	Negative									NA	NA						NA				NA		94
106	Male	Patient	Male-Patient	Patient 1	68	1	Colon	Left	III	Positive	Positive	Negative	Negative	Homozygous	Wild type	Wild type	Homozygous	Heterozygous	Heterozygous	del_/del					11-Dec-20	0	Negative									NA	NA						NA				NA		97
107	Female	Patient	Female-Patient	Patient 2	NA	1	Rectal		III	Negative	Negative	Negative	Negative	Heterozygous	Wild type	Heterozygous	Heterozygous	Homozygous	Heterozygous	del_/del					09-Dec-2020	0	Negative									NA	NA						NA				NA		94
108	Female	Patient	Female-Patient	Patient 2	NA	0	Colon	Left	III	Negative	Negative	Negative	Negative	Wild type	Wild type	Heterozygous	Homozygous	Homozygous	Heterozygous	del_/del					09-Dec-2020	2	Positive	08-Dec-20								NA	NA						NA				NA		140
109	Female	Patient	Female-Patient	Patient 1	NA	0	Rectal		II	Positive	Positive	Positive	Positive	Wild type	Homozygous	Heterozygous	Wild type	Homozygous	Heterozygous	del_/del					03-Dec-2020	0	Negative		09-Feb-2021	1	Positive					NA	NA						NA				NA		107
110	Female	Patient	Female-Patient	Patient 1	NA	0	Colon	Right	II	Positive	Negative	Positive	Positive	Homozygous	Wild type	Heterozygous	Homozygous	Homozygous	Heterozygous	ins_/del					01-Dec-2020	4	Positive	08-Mar-21	17-Mar-2021	1	Positive					NA	NA						NA				NA		85
111	Male	Patient	Male-Patient	Patient 1	NA	0	Rectal		III	Positive	Positive	Positive	Negative	Homozygous	Heterozygous	Heterozygous	Heterozygous	Homozygous	Heterozygous	ins_/del					01-Dec-2020	2	Positive		10-May-2021	2	Positive					NA	NA						NA				NA		101
112	Male	Patient	Male-Patient	Patient 2	NA	0	Colon	Left	III	Positive	Negative	Positive	Positive	Heterozygous	Heterozygous	Wild type	Wild type	Heterozygous	Heterozygous	del_/del					01-Dec-2020	1	Positive									NA	NA						NA				NA		66
113	Male	Patient	Male-Patient	Patient 1	NA	0	Rectal		II	Positive	Negative	Positive	Negative	Heterozygous	Heterozygous	Wild type	Heterozygous	Homozygous	Heterozygous	ins_/del					01-Dec-2020	2	Positive									NA	NA						NA				NA		147
114	Female	Patient	Female-Patient	Patient 2	NA	1	Colon	Left	III	Negative	Negative	Negative	Negative	Wild type	Heterozygous	Heterozygous	Heterozygous	Heterozygous	Homozygous	del_/del					16-Dec-2020	0	Negative									NA	NA						NA				NA		152
115	Female	Patient	Female-Patient	Patient 1	NA	0	Colon	Right	II	Positive	Negative	Positive	Negative	Homozygous	Heterozygous	Homozygous	Homozygous	Homozygous	Heterozygous	ins_/del					23-Dec-2020	1	Positive									NA	NA						NA				NA		135
116	Male	Patient	Male-Patient	Patient 2	NA	1	Rectal		III	Positive	Negative	Negative	Negative	Wild type	Heterozygous	Wild type	Heterozygous	Homozygous	Homozygous	ins_/del					23-Dec-2020	0	Negative									NA	NA						NA				NA		142
117	Male	Patient	Male-Patient	Patient 2	NA	0	Colon	Right	III	Positive	Negative	Positive	Negative	Homozygous	Homozygous	Wild type	Heterozygous	Homozygous	Homozygous	del_/del				MSI-Stable	23-Dec-2020	12	Positive		23-Feb-2021	42	Positive	29-Jul-2021	0	Negative		NA	NA						NA				NA		78
118	Male	Patient	Male-Patient	Patient 1	NA	0	Rectal		II	Positive	Negative	Positive	Negative	Homozygous	Homozygous	Heterozygous	Heterozygous	Heterozygous	Homozygous	ins_/del					23-Dec-2020	2	Positive									NA	NA						NA				NA		149
119	Male	Patient	Male-Patient	Patient 1	NA	1	Colon	Left	III	Negative	Negative	Negative	Negative	Wild type	Wild type	Wild type	Wild type	Homozygous	Homozygous	ins_/del					12-Jan-2021	1	Positive	04-Jan-21								NA	NA						NA				NA		133
120	Male	Patient	Male-Patient	Patient 2	NA	0	Rectal		III	Negative	Negative	Negative	Negative	Wild type	Wild type	Wild type	Heterozygous	Wild type	Heterozygous	del_/del					12-Jan-2021	3	Positive									NA	NA						NA				NA		179
121	Female	Patient	Female-Patient	Patient 2	NA	0	Colon	Left	III	Negative	Negative	Negative	Negative	Wild type	Wild type	Wild type	Wild type	Homozygous	Homozygous	ins_/del					11-Jan-2021	0	Negative									NA	NA						NA				NA		117
122	Female	Patient	Female-Patient	Patient 1	NA	1	Rectal		III	Negative	Negative	Negative	Negative	Wild type	Wild type	Heterozygous	Wild type	Heterozygous	Heterozygous	ins_/del					24-Dec-2020	0	Negative									NA	NA						NA				NA		76
123	Female	Patient	Female-Patient	Patient 1	NA	1	Colon	Left	III	Negative	Negative	Negative	Negative	Heterozygous	Wild type	Heterozygous	Wild type	Homozygous	Homozygous	del_/del					12-Dec-2020	0	Negative									NA	NA						NA				NA		162
124	Male	Patient	Male-Patient	Patient 1	NA	0	Rectal		II	Positive	Negative	Positive	Positive	Homozygous	Heterozygous	Heterozygous	Homozygous	Homozygous	Heterozygous	ins_/del					25-Dec-2020	4	Positive		25-Jan-2021	2	Positive					NA	NA						NA				NA		196
125	Male	Patient	Male-Patient	Patient 1	NA	0	Colon	Right	III	Negative	Negative	Negative	Negative	Wild type	Wild type	Wild type	Heterozygous	Homozygous	Heterozygous	ins_/del					15-Jan-2021	2	Positive		29-Jan-2021	4	Positive					NA	NA						NA				NA		174
126	Male	Patient	Male-Patient	Patient 1	NA	1	Colon	Left	II	Negative	Negative	Negative	Positive	Heterozygous	Wild type	Wild type	Wild type	Homozygous	Homozygous	del_/del					03-Feb-2021	0	Negative									NA	NA						NA				NA		102
127	Male	Patient	Male-Patient	Patient 2	NA	1	Rectal		III	Negative	Negative	Negative	Negative	Wild type	Wild type	Wild type	Heterozygous	Heterozygous	Heterozygous	ins_/del					09-Feb-2021	2	Positive		19-Feb-2021	0	Negative	24-May-2021	0	Negative		NA	NA						NA				NA		153
128	Male	Patient	Male-Patient	Patient 1	NA	0	Colon	Left	III	Negative	Negative	Negative	Negative	Wild type	Wild type	Wild type	Wild type	Wild type	Heterozygous	ins_/del					25-Jan-2021	0	Negative									NA	NA						NA				NA		123
129	Male	Patient	Male-Patient	Patient 1	NA	1	Colon	Left	II	Negative	Negative	Negative	Negative	Wild type	Wild type	Heterozygous	Wild type	Heterozygous	Heterozygous	del_/del					12-Feb-2021	0	Negative	15-Feb-21								NA	NA						NA				NA		128
130	Male	Patient	Male-Patient	Patient 2	NA	1	Rectal		III	Negative	Negative	Negative	Negative	Wild type	Wild type	Wild type	Heterozygous	Homozygous	Homozygous	del_/del					28-Jan-2021	2	Positive									NA	NA						NA				NA		130
131	Male	Patient	Male-Patient	Patient 1	NA	0	Colon	Left	III	Positive	Negative	Positive	Positive	Homozygous	Wild type	Wild type	Wild type	Homozygous	Heterozygous	del_/del					09-Mar-2021	2	Positive									NA	NA						NA				NA		164
132	Male	Patient	Male-Patient	Patient 1	NA	1	Rectal		III	Negative	Negative	Negative	Negative	Wild type	Heterozygous	Wild type	Heterozygous	Homozygous	Homozygous	del_/del					13-Mar-2021	0	Negative									NA	NA						NA				NA		97
133	Female	Patient	Female-Patient	Patient 1	NA	1	Colon	Left	III	Negative	Negative	Negative	Negative	Wild type	Heterozygous	Heterozygous	Heterozygous	Homozygous	Homozygous	ins_/del					22-Mar-2021	0	Negative									NA	NA						NA				NA		113
134	Male	Patient	Male-Patient	Patient 1	NA	0	Rectal		II	Negative	Negative	Negative	Negative	Wild type	Heterozygous	Wild type	Heterozygous	Homozygous	Heterozygous	ins_/del					17-Mar-2021	0	Negative									NA	NA						NA				NA		137
135	Male	Patient	Male-Patient	Patient 2	NA	1	Colon	Right	III	Negative	Negative	Negative	Positive	Wild type	Wild type	Wild type	Heterozygous	Heterozygous	Homozygous	del_/del					24-Feb-2021	7	Positive		17-May-2021	2	Positive					NA	NA						NA				NA		98
136	Male	Patient	Male-Patient	Patient 2	NA	0	Colon	Left	III	Positive	Positive	Negative	Positive	Heterozygous	Wild type	Heterozygous	Heterozygous	Homozygous	Heterozygous	ins_/del					10-Mar-2021	2	Positive	11-Mar-21	11-May-2021	5	Positive	29-Jun-2021	8	Positive		NA	NA						NA				NA		124
137	Male	Patient	Male-Patient	Patient 2	NA	0	Rectal		III	Negative	Negative	Negative	Negative	Wild type	Heterozygous	Wild type	Wild type	Wild type	Heterozygous	del_/del					08-Mar-2021	0	Negative	11-Mar-21								NA	NA						NA				NA		185
138	Male	Patient	Male-Patient	Patient 1	NA	0	Colon	Right	III	Positive	Negative	Positive	Negative	Homozygous	Homozygous	Homozygous	Homozygous	Homozygous	Heterozygous	ins_/del					17-Mar-2021	2	Positive	30-Mar-21	06-May-2021	2	Positive					NA	NA						NA				NA		142
139	Female	Patient	Female-Patient	Patient 2	NA	1	Colon	Left	III	Negative	Negative	Negative	Negative	Wild type	Wild type	Heterozygous	Wild type	Heterozygous	Heterozygous	del_/del					24-Feb-2021	0	Negative	25-Feb-21								NA	NA						NA				NA		109
140	Male	Patient	Male-Patient	Patient 1	NA	0	Rectal		II	Negative	Negative	Negative	Positive	Wild type	Heterozygous	Heterozygous	Heterozygous	Heterozygous	Heterozygous	ins_/del					19-Mar-2021	0	Negative									NA	NA						NA				NA		187
141	Male	Patient	Male-Patient	Patient 1	NA	0	Colon	Left	III	Negative	Negative	Negative	Negative	Wild type	Wild type	Heterozygous	Wild type	Homozygous	Heterozygous	del_/del					19-Mar-2021	0	Negative									NA	NA						NA				NA		146
161	Male	Patient	Male-Patient	Patient 2	NA	0	Rectal		III	Negative	Negative	Negative	Negative	Wild type	Heterozygous	Heterozygous	Heterozygous	Heterozygous	Heterozygous	ins_/del					29-Apr-2021	0	Negative									NA	NA						NA				NA		22
162	Male	Patient	Male-Patient	Patient 1	NA	0	Colon	Left	III	Negative	Negative	Negative	Negative	Heterozygous	Wild type	Wild type	Heterozygous	Heterozygous	Heterozygous	del_/del					07-Apr-2021	0	Negative									NA	NA						NA				NA		118
163	Female	Patient	Female-Patient	Patient 1	NA	0	Rectal		III	Positive	Negative	Negative	Positive	Heterozygous	Heterozygous	Wild type	Heterozygous	Homozygous	Heterozygous	ins_/del					28-Jun-2021	1	Positive									NA	NA						NA				NA		96
164	Female	Patient	Female-Patient	Patient 1	NA	1	Colon	Left	III	Negative	Negative	Negative	Negative	Wild type	Wild type	Wild type	Homozygous	Heterozygous	Heterozygous	del_/del					31-Mar-2021	0	Negative									NA	NA						NA				NA		108
165	Female	Patient	Female-Patient	Patient 1	NA	1	Rectal		III	Negative	Negative	Negative	Negative	Wild type	Heterozygous	Homozygous	Heterozygous	Homozygous	Homozygous	del_/del					29-Apr-2021	0	Negative									NA	NA						NA				NA		146
166	Female	Patient	Female-Patient	Patient 2	NA	0	Rectal		III	Negative	Negative	Negative	Negative	Heterozygous	Wild type	Heterozygous	Heterozygous	Homozygous	Heterozygous	del_/del					05-May-2021	0	Negative									NA	NA						NA				NA		69
167	Male	Patient	Male-Patient	Patient 2	NA	0	Colon	Left	III	Negative	Negative	Negative	Negative	Wild type	Wild type	Heterozygous	Wild type	Homozygous	Heterozygous	del_/del					21-Apr-2021	1	Positive	23-Apr-21								NA	NA						NA				NA		135
168	Male	Patient	Male-Patient	Patient 1	NA	0	Colon	Left	II	Positive	Negative	Positive	Positive	Homozygous	Wild type	Wild type	Wild type	Homozygous	Homozygous	ins_/del					14-Apr-2021	4	Positive		17-May-2021	2	Positive					NA	NA						NA				NA		137
169	Male	Patient	Male-Patient	Patient 2	NA	1	Colon	Left	III	Positive	Positive	Positive	Positive	Heterozygous	Heterozygous	Homozygous	Heterozygous	Homozygous	Heterozygous	ins_/del					14-Apr-2021	2	Positive	13-Apr-21								NA	NA						NA				NA		124
170	Male	Patient	Male-Patient	Patient 1	NA	1	Colon	Left	III	Negative	Negative	Negative	Negative	Heterozygous	Heterozygous	Heterozygous	Heterozygous	Homozygous	Heterozygous	del_/del					14-Apr-2021	0	Negative									NA	NA						NA				NA		137
171	Female	Patient	Female-Patient	Patient 1	NA	1	Colon	Right	II	Negative	Negative	Negative	Negative	Wild type	Wild type	Wild type	Wild type	Homozygous	Heterozygous	ins_/del					14-Apr-2021	0	Negative	20-Apr-21								NA	NA						NA				NA		59
172	Male	Patient	Male-Patient	Patient 1	NA	1	Rectal		II	Negative	Negative	Negative	Negative	Heterozygous	Wild type	Heterozygous	Heterozygous	Heterozygous	Homozygous	del_/del					14-Apr-2021	0	Negative	16-Apr-21								NA	NA						NA				NA		170
173	Female	Patient	Female-Patient	Patient 2	NA	0	Colon	Left	III	Negative	Negative	Negative	Negative	Heterozygous	Wild type	Wild type	Heterozygous	Homozygous	Homozygous	del_/del					14-Apr-2021	0	Negative									NA	NA						NA				NA		133
174	Male	Patient	Male-Patient	Patient 1	NA	1	Rectal		III	Negative	Negative	Negative	Negative	Heterozygous	Heterozygous	Heterozygous	Heterozygous	Heterozygous	Heterozygous	ins_/del					19-May-2021	0	Negative		08-Jun-2021	2	Positive					NA	NA						NA				NA		112
175	Male	Patient	Male-Patient	Patient 1	NA	1	Rectal		III	Negative	Negative	Negative	Negative	Heterozygous	Wild type	Wild type	Heterozygous	Heterozygous	Homozygous	del_/del					10-May-2021	0	Negative									NA	NA						NA				NA		159
176	Male	Patient	Male-Patient	Patient 1	NA	0	Colon	Left	III	Negative	Negative	Negative	Negative	Wild type	Wild type	Wild type	Wild type	Heterozygous	Homozygous	ins_/del					14-May-2021	0	Negative									NA	NA						NA				NA		148
177	Male	Patient	Male-Patient	Patient 2	NA	0	Colon	Right	III	Negative	Negative	Negative	Positive	Wild type	Heterozygous	Wild type	Wild type	Homozygous	Homozygous	del_/del					12-May-2021	0	Negative									NA	NA						NA				NA		79
178	Male	Patient	Male-Patient	Patient 1	NA	0	Rectal		III	Positive	Positive	Negative	Positive	Wild type	Heterozygous	Heterozygous	Wild type	Homozygous	Heterozygous	del_/del					21-May-2021	1	Positive	25-May-21	22-Jul-2021	0	Negative					NA	NA						NA				NA		126
179	Male	Patient	Male-Patient	Patient 2	NA	1	Colon	Right	III	Negative	Negative	Negative	Negative	Heterozygous	Wild type	Wild type	Heterozygous	Wild type	Homozygous	del_/del					28-May-2021	0	Negative									NA	NA						NA				NA		143
180	Male	Patient	Male-Patient	Patient 1	NA	1	Colon	Left	III	Negative	Negative	Negative	Negative	Heterozygous	Wild type	Heterozygous	Wild type	Homozygous	Homozygous	ins_/del					17-May-2021	0	Negative									NA	NA						NA				NA		127
181	Male	Patient	Male-Patient	Patient 2	NA	0	Rectal		III	Positive	Negative	Positive	Positive	Wild type	Wild type	Heterozygous	Homozygous	Homozygous	Homozygous	ins_/del					08-Jun-2021	0	Negative									NA	NA						NA				NA		173
182	Male	Patient	Male-Patient	Patient 1	NA	1	Rectal		III	Negative	Negative	Negative	Negative	Heterozygous	Wild type	Heterozygous	Heterozygous	Heterozygous	Homozygous	del_/del					01-Jun-2021	0	Negative									NA	NA						NA				NA		141
183	Male	Patient	Male-Patient	Patient 2	NA	0	Rectal		III	Positive	Positive	Negative	Negative	Homozygous	Heterozygous	Wild type	Homozygous	Homozygous	Homozygous	del_/del					02-Jun-2021	2	Positive									NA	NA						NA				NA		126
184	Male	Patient	Male-Patient	Patient 2	NA	1	Rectal		III	Negative	Negative	Negative	Negative	Wild type	Heterozygous	Heterozygous	Heterozygous	Homozygous	Heterozygous	ins_/del					18-Jun-2021	0	Negative	22-Jun-21								NA	NA						NA				NA		125
185	Female	Patient	Female-Patient	Patient 1	NA	0	Colon	Left	III	Negative	Negative	Negative	Negative	Wild type	Wild type	Heterozygous	Heterozygous	Heterozygous	Heterozygous	del_/del					25-Jun-2021	0	Negative	29-Jun-21								NA	NA						NA				NA		191
187	Female	Patient	Female-Patient	Patient 1	NA	0	Colon	Left	III	Negative	Negative	Negative	Negative	Wild type	Wild type	Heterozygous	Wild type	Heterozygous	Heterozygous	del_/del					28-Jun-2021	0	Negative									NA	NA						NA				NA		180
188	Male	Patient	Male-Patient	Patient 2	NA	0	Colon	Left	III	Negative	Negative	Negative	Negative	Heterozygous	Wild type	Wild type	Heterozygous	Heterozygous	Heterozygous	del_/del					04-Aug-2021	0	Negative									NA	NA						NA				NA		127
189	Female	Patient	Female-Patient	Patient 2	NA	0	Rectal		II	Positive	Negative	Positive	Positive	Homozygous	Heterozygous	Homozygous	Heterozygous	Homozygous	Homozygous	ins_/del					04-Aug-2021	2	Positive									NA	NA						NA				NA		118
190	Male	Patient	Male-Patient	Patient 1	61	1	Rectal		III	Negative	Negative	Negative	Positive	Wild type	Heterozygous	Heterozygous	Homozygous	Homozygous	Homozygous	ins_/del					27-Sep-21	0	Negative									NA	NA						NA				NA		177
191	Female	Patient	Female-Patient	Patient 1	68	0	Colon	Left	III	Negative	Negative	Negative	Negative	Heterozygous	Wild type	Heterozygous	Heterozygous	Homozygous	Homozygous	del_/del					27-Sep-21	0	Negative									NA	NA						NA				NA		100
193	Female	Patient	Female-Patient	Patient 1	75	0	Rectal		III	Negative	Negative	Negative	Negative	Wild type	Heterozygous	Wild type	Heterozygous	Homozygous	Homozygous	del_/del					4-Oct-21	0	Negative									NA	NA						NA				NA		148
195	Male	Patient	Male-Patient	Patient 1	68	1	Colon	Left	III	Negative	Negative	Negative	Negative	Wild type	Wild type	Heterozygous	Heterozygous	Wild type	Heterozygous	del_/del					5-Oct-21	1	Positive									NA	NA						NA				NA		150
196	Male	Patient	Male-Patient	Patient 2	68	0	Rectal		III	Positive	Negative	Positive	Negative	Wild type	Heterozygous	Heterozygous	Heterozygous	Heterozygous	Homozygous	del_/del					5-Nov-21	0	Negative									NA	NA						NA				NA		188
197	Female	Patient	Female-Patient	Patient 2	68	0	Rectal		II	Negative	Negative	Negative	Negative	Heterozygous	Heterozygous	Heterozygous	Heterozygous	Heterozygous	Homozygous	del_/del					8-Nov-21	0	Negative									NA	NA						NA				NA		117
198	Female	Patient	Female-Patient	Patient 1	55	0	Rectal		III	Negative	Negative	Negative	Negative	Heterozygous	Wild type	Wild type	Heterozygous	Homozygous	Homozygous	del_/del					1-Nov-21	0	Negative									NA	NA						NA				NA		88
199	Male	Patient	Male-Patient	Patient 1	65	0	Rectal		III	Positive	Positive	Positive	Positive	Heterozygous	Wild type	Heterozygous	Wild type	Homozygous	Homozygous	ins_/del					7-Dec-21	1	Positive									NA	NA						NA				NA		118
200	Female	Patient	Female-Patient	Patient 1	68	0	Colon	Left	III	Negative	Negative	Negative	Negative	Wild type	Wild type	Wild type	Homozygous	Heterozygous	Heterozygous	del_/del					9-Dec-21	0	Negative									NA	NA						NA				NA		199
201	Female	Patient	Female-Patient	Patient 1	68	0	Colon	Left	III	Positive	Negative	Positive	Positive	Heterozygous	Heterozygous	Heterozygous	Wild type	Homozygous	Heterozygous	ins_/del					9-Dec-21	1	Positive									NA	NA						NA				NA		107
18101	Female	Student	Female-Student	Student 1	NA																					NA										NA	NA						NA				NA		115
18102	Male	Student	Male-Student	Student 1	NA																					NA										NA	NA						NA				NA		164
18103	Male	Student	Male-Student	Student 2	NA																					NA										NA	NA						NA				NA		103
18104	Female	Student	Female-Student	Student 1	NA																					NA										NA	NA						NA				NA		111
18105	Female	Student	Female-Student	Student 3	NA																					NA										NA	NA						NA				NA		83
18111	Female	Student	Female-Student	Student 1	NA																					NA										NA	NA						NA				NA		87
18113	Female	Student	Female-Student	Student 1	NA																					NA										NA	NA						NA				NA		88
18116	Female	Student	Female-Student	Student 2	NA																					NA										NA	NA						NA				NA		91
18117	Male	Student	Male-Student	Student 1	NA																					NA										NA	NA						NA				NA		112
18132	Male	Student	Male-Student	Student 1	NA																					NA										NA	NA						NA				NA		110
18133	Female	Student	Female-Student	Student 1	NA																					NA										NA	NA						NA				NA		123
18134	Female	Student	Female-Student	Student 2	NA																					NA										NA	NA						NA				NA		109
18135	Male	Student	Male-Student	Student 1	NA																					NA										NA	NA						NA				NA		91
18136	Female	Student	Female-Student	Student 2	NA																					NA										NA	NA						NA				NA		78
18137	Female	Student	Female-Student	Student 2	NA																					NA										NA	NA						NA				NA		77
18142	Female	Student	Female-Student	Student 1	NA																					NA										NA	NA						NA				NA		125
18146	Female	Student	Female-Student	Student 1	NA																					NA										NA	NA						NA				NA		98
18147	Female	Student	Female-Student	Student 1	NA																					NA										NA	NA						NA				NA		145
18148	Female	Student	Female-Student	Student 1	NA																					NA										NA	NA						NA				NA		135
18149	Female	Student	Female-Student	Student 1	NA																					NA										NA	NA						NA				NA		95
18151	Female	Student	Female-Student	Student 1	NA																					NA										NA	NA						NA				NA		87
18152	Male	Student	Male-Student	Student 2	NA																					NA										NA	NA						NA				NA		90
18155	Female	Student	Female-Student	Student 1	NA																					NA										NA	NA						NA				NA		107
18157	Male	Student	Male-Student	Student 2	NA																					NA										NA	NA						NA				NA		113
18163	Female	Student	Female-Student	Student 1	NA																					NA										NA	NA						NA				NA		129
18164	Female	Student	Female-Student	Student 1	NA																					NA										NA	NA						NA				NA		110
18165	Female	Student	Female-Student	Student 2	NA																					NA										NA	NA						NA				NA		137
18168	Female	Student	Female-Student	Student 1	NA																					NA										NA	NA						NA				NA		110
18169	Female	Student	Female-Student	Student 2	NA																					NA										NA	NA						NA				NA		94
18172	Female	Student	Female-Student	Student 1	NA																					NA										NA	NA						NA				NA		134
18178	Female	Student	Female-Student	Student 1	NA																					NA										NA	NA						NA				NA		140
18179	Male	Student	Male-Student	Student 2	NA																					NA										NA	NA						NA				NA		60
18181	Female	Student	Female-Student	Student 1	NA																					NA										NA	NA						NA				NA		112
18182	Female	Student	Female-Student	Student 1	NA																					NA										NA	NA						NA				NA		120
18184	Female	Student	Female-Student	Student 1	NA																					NA										NA	NA						NA				NA		103
18185	Male	Student	Male-Student	Student 1	NA																					NA										NA	NA						NA				NA		103
18186	Female	Student	Female-Student	Student 1	NA																					NA										NA	NA						NA				NA		107
18187	Female	Student	Female-Student	Student 1	NA																					NA										NA	NA						NA				NA		106
18188	Female	Student	Female-Student	Student 1	NA																					NA										NA	NA						NA				NA		153
18189	Male	Student	Male-Student	Student 1	NA																					NA										NA	NA						NA				NA		124
18199	Female	Student	Female-Student	Student 1	NA																					NA										NA	NA						NA				NA		117
18202	Female	Student	Female-Student	Student 2	NA																					NA										NA	NA						NA				NA		98
18204	Female	Student	Female-Student	Student 1	NA																					NA										NA	NA						NA				NA		152
18205	Female	Student	Female-Student	Student 1	NA																					NA										NA	NA						NA				NA		105
18215	Male	Student	Male-Student	Student 2	NA																					NA										NA	NA						NA				NA		84
18222	Female	Student	Female-Student	Student 1	NA																					NA										NA	NA						NA				NA		91
1624p	Male	Patient	Male-Patient	Patient 2	NA	0	Rectal		III	Negative	Negative	Negative	Negative	Wild type	Heterozygous	Homozygous	Homozygous	Heterozygous	Heterozygous	ins_/del					13-Nov-2019	0	Negative									NA	NA						NA				NA		107
1627p	Male	Patient	Male-Patient	Patient 2	NA	0	Rectal		III	Negative	Negative	Negative	Negative	Heterozygous	Wild type	Wild type	Heterozygous	Heterozygous	Heterozygous	ins_/del					26-Nov-2019	0	Negative									NA	NA						NA				NA		160
1636p	Female	Patient	Female-Patient	Patient 2	NA	1	Colon	Right	III	Negative	Negative	Negative	Negative	Wild type	Wild type	Wild type	Wild type	Wild type	Homozygous	del_/del					17-Jan-2020	3	Positive									NA	NA						NA				NA		141
1638p	Male	Patient	Male-Patient	Patient 1	NA	1	Colon	Left	III	Positive	Negative	Positive	Positive	Homozygous	Homozygous	Heterozygous	Heterozygous	Homozygous	Heterozygous	ins_/del					24-Jan-2020	1	Positive									NA	NA						NA				NA		105
1643p	Female	Patient	Female-Patient	Patient 1	NA	0	Rectal		II	Positive	Negative	Negative	Negative	Heterozygous	Heterozygous	Heterozygous	Wild type	Homozygous	Heterozygous	ins_/del					02-May-2020	0	Negative									NA	NA						NA				NA		170
1650p	Male	Patient	Male-Patient	Patient 2	NA	0	Rectal		III	Negative	Negative	Negative	Negative	Heterozygous	Heterozygous	Wild type	Heterozygous	Heterozygous	Heterozygous	ins_/del					07-Feb-2020	0	Negative									NA	NA						NA				NA		177
1652p	Male	Patient	Male-Patient	Patient 2	NA	1	Rectal		III	Positive	Positive	Negative	Negative	Heterozygous	Wild type	Wild type	Heterozygous	Heterozygous	Heterozygous	ins_/del					21-Feb-2020	0	Negative									NA	NA						NA				NA		144
1693p	Male	Patient	Male-Patient	Patient 2	NA	0	Colon	Right	III	Positive	Negative	Positive	Negative	Homozygous	Heterozygous	Wild type	Heterozygous	Homozygous	Heterozygous	del_/del					15-Feb-2021	2	Positive									NA	NA						NA				NA		113
1699p	Male	Patient	Male-Patient	Patient 2	NA	0	Rectal		II	Negative	Negative	Negative	Positive	Heterozygous	Wild type	Heterozygous	Heterozygous	Homozygous	Homozygous	ins_/del					03-Mar-2021	0	Negative									NA	NA						NA				NA		48
1712p	Male	Patient	Male-Patient	Patient 1	NA	0	Rectal		II	Negative	Negative	Negative	Negative	Wild type	Wild type	Wild type	Heterozygous	Homozygous	Heterozygous	del_/del					14-Jun-2021	2	Positive									NA	NA						NA				NA		162
S171	Female	Student	Female-Student	Student 1	25																					NA										NA	NA						NA				NA		135
S172	Female	Student	Female-Student	Student 2	22																					NA										NA	NA						NA				NA		101
S173	Female	Student	Female-Student	Student 2	24																					NA										NA	NA						NA				NA		90
S174	Female	Student	Female-Student	Student 2	24																					NA										NA	NA						NA				NA		136
S176	Female	Student	Female-Student	Student 1	24																					NA										NA	NA						NA				NA		126
S177	Male	Student	Male-Student	Student 3	23																					NA										NA	NA						NA				NA		140
S178	Female	Student	Female-Student	Student 2	22																					NA										NA	NA						NA				NA		114
S179	Female	Student	Female-Student	Student 2	22																					NA										NA	NA						NA				NA		69
S181	Female	Student	Female-Student	Student 3	NA																					NA										NA	NA						NA				NA		107
S183	Male	Student	Male-Student	Student 2	23																					NA										NA	NA						NA				NA		88
S184	Female	Student	Female-Student	Student 2	22																					NA										NA	NA						NA				NA		101
S185	Female	Student	Female-Student	Student 2	24																					NA										NA	NA						NA				NA		96
S186	Female	Student	Female-Student	Student 2	23																					NA										NA	NA						NA				NA		98
S187	Female	Student	Female-Student	Student 2	27																					NA										NA	NA						NA				NA		92
S188	Female	Student	Female-Student	Student 1	29																					NA										NA	NA						NA				NA		126
S190	Male	Student	Male-Student	Student 2	22																					NA										NA	NA						NA				NA		90
S191	Female	Student	Female-Student	Student 2	26																					NA										NA	NA						NA				NA		87
S192	Female	Student	Female-Student	Student 2	22																					NA										NA	NA						NA				NA		86
S193	Male	Student	Male-Student	Student 3	27																					NA										NA	NA						NA				NA		70
S194	Female	Student	Female-Student	Student 1	22																					NA										NA	NA						NA				NA		124
S195	Female	Student	Female-Student	Student 2	24																					NA										NA	NA						NA				NA		128
S196	Female	Student	Female-Student	Student 3	24																					NA										NA	NA						NA				NA		98
S197	Female	Student	Female-Student	Student 2	24																					NA										NA	NA						NA				NA		100
S199	Female	Student	Female-Student	Student 2	22																					NA										NA	NA						NA				NA		96
S201	Male	Student	Male-Student	Student 3	25																					NA										NA	NA						NA				NA		92
S203	Female	Student	Female-Student	Student 2	24																					NA										NA	NA						NA				NA		99
S204	Male	Student	Male-Student	Student 1	NA																					NA										NA	NA						NA				NA		132
S205	Female	Student	Female-Student	Student 2	24																					NA										NA	NA						NA				NA		60
S206	Female	Student	Female-Student	Student 2	23																					NA										NA	NA						NA				NA		94
S208	Female	Student	Female-Student	Student 2	28																					NA										NA	NA						NA				NA		67
S209	Female	Student	Female-Student	Student 1	22																					NA										NA	NA						NA				NA		81
S210	Female	Student	Female-Student	Student 2	23																					NA										NA	NA						NA				NA		84
S211	Female	Student	Female-Student	Student 2	23																					NA										NA	NA						NA				NA		96
S213	Male	Student	Male-Student	Student 2	25																					NA										NA	NA						NA				NA		70
S214	Male	Student	Male-Student	Student 1	24																					NA										NA	NA						NA				NA		132
S216	Female	Student	Female-Student	Student 2	23																					NA										NA	NA						NA				NA		61
S217	Male	Student	Male-Student	Student 2	24																					NA										NA	NA						NA				NA		97
S218	Female	Student	Female-Student	Student 1	22																					NA										NA	NA						NA				NA		122
S219	Female	Student	Female-Student	Student 1	24																					NA										NA	NA						NA				NA		84
S220	Male	Student	Male-Student	Student 2	22																					NA										NA	NA						NA				NA		90
S221	Male	Student	Male-Student	Student 1	21																					NA										NA	NA						NA				NA		102
S222	Male	Student	Male-Student	Student 3	26																					NA										NA	NA						NA				NA		84
S223	Male	Student	Male-Student	Student 2	23																					NA										NA	NA						NA				NA		73
S228	Male	Student	Male-Student	Student 3	25																					NA										NA	NA						NA				NA		96
S232	Female	Student	Female-Student	Student 1	24																					NA										NA	NA						NA				NA		141
[truncated: 498 more columns]

## Sheet: Sheet2
Statistics
Is it rectal cancer or colon cancer?
		Frequency	Percent	Valid Percent	Cumulative Percent
Valid	Rectal	45	31.6901	47.8723	47.8723
	Colon	49	34.507	52.1277	100
	Total	94	66.1972	100
Missing	System	48	33.8028
Total		142	100
If Colon where?
		Frequency	Percent	Valid Percent	Cumulative Percent
Valid	Caecum	7	4.92958	14.2857	14.2857
	Ascending	11	7.74648	22.449	36.7347
	Hepatic flexure	2	1.40845	4.08163	40.8163
	Proximal transverse	1	0.704225	2.04082	42.8571
	Mid transverse	3	2.11268	6.12245	48.9796
	Splenic flexure	2	1.40845	4.08163	53.0612
	Descending	3	2.11268	6.12245	59.1837
	Sigmoid	20	14.0845	40.8163	100
	Total	49	34.507	100
Missing	System	93	65.493
Total		142	100
